# Supplementary material for: Pseudomonas putida Biofilm Depends on the vWFa-Domain of LapA in Peptides-Containing Growth Medium
Source: Int J Mol Sci. 2022 May 24;23(11):5898. doi: 10.3390/ijms23115898 (PMC9180339; doi:10.3390/ijms23115898)
Supplement: Supplementary file 1 [file ijms-23-05898-s001.zip]

Archive with 14 entries (13 files):
- ijms-1714847-supplementary/
- ijms-1714847-supplementary/Supplementary Figure 1.tif
- ijms-1714847-supplementary/Supplementary Figure 10  (SDS-PAAG for Figure 6).tif
- ijms-1714847-supplementary/Supplementary Figure 11  (SDS-PAAG for Figure 7).tif
- ijms-1714847-supplementary/Supplementary Figure 12  (SDS-PAAG gels of F15-Avwf).tif
- ijms-1714847-supplementary/Supplementary Figure 2.tif
- ijms-1714847-supplementary/Supplementary Figure 3.tif
- ijms-1714847-supplementary/Supplementary Figure 4.tif
- ijms-1714847-supplementary/Supplementary Figure 5 (SDS-PAAG for Figure 3, M9-0.2CAA).tif
- ijms-1714847-supplementary/Supplementary Figure 6 (SDS-PAAG for Figure 3, M9-0.2CAA+tryptone).tif
- ijms-1714847-supplementary/Supplementary Figure 7 (SDS-PAAG for Figure 3, LB).tif
- ijms-1714847-supplementary/Supplementary Figure 8 (SDS-PAAG for Figure 4).tif
- ijms-1714847-supplementary/Supplementary Figure 9  (SDS-PAAG for Figure 5).tif
- ijms-1714847-supplementary/Supplementary Tables.pdf
